# Supplementary material for: Potentially Bio-Accessible Metabolites from an Extract of Cornus mas Fruit after Gastrointestinal Digestion In Vitro and Gut Microbiota Ex Vivo Treatment
Source: Nutrients. 2022 May 30;14(11):2287. doi: 10.3390/nu14112287 (PMC9183047; doi:10.3390/nu14112287)
Supplement: Supplementary file 1 [file nutrients-14-02287-s001.zip]

Archive with 1 entries (1 files):
- nutrients-1726324-supplementary.pdf
